# Supplementary material for: Association of Endothelial Nitric Oxide Synthase Gene Polymorphisms with Coronary Artery Disease: An Updated Meta-Analysis and Systematic Review
Source: PLoS One. 2014 Nov 19;9(11):e113363. doi: 10.1371/journal.pone.0113363 (PMC4237457; doi:10.1371/journal.pone.0113363)
Supplement: Data S1 — The raw data collected from all the published association studies included in the present meta-analysis. (ZIP) [file pone.0113363.s010.zip]

Archive with 3 entries (3 files):
- Supplementary files-Raw data/NOS3_86bp VNTR.xlsx
- Supplementary files-Raw data/NOS3_Glu298Asp.xlsx
- Supplementary files-Raw data/NOS3_T786-C.xlsx
