# Supplementary material for: Association of Endothelial Nitric Oxide Synthase Gene Polymorphisms with Coronary Artery Disease: An Updated Meta-Analysis and Systematic Review
Source: PLoS One. 2014 Nov 19;9(11):e113363. doi: 10.1371/journal.pone.0113363 (PMC4237457; doi:10.1371/journal.pone.0113363)
Supplement: Data S1 — The raw data collected from all the published association studies included in the present meta-analysis. (ZIP) [file pone.0113363.s010.zip › Supplementary files-Raw data/NOS3_86bp VNTR.xlsx]

## Sheet: Cases
S.no	Author	Year	4a4a (Cases)	4a4b (Cases)	4b4b (Cases)
EUROPEAN ANCESTRY GROUP
	Wang et al.	1996	18	122	409
	Fowkes et al.	2000	4	37	96
	Pulkkinen et al.	2000	20	181	358
	Sigusch et al.	2000	13	157	460
	Alvarez et al.	2001	2	37	131
	Granath et al.	2001	11	138	418
	Gardemann et al.	2002	50	489	1520
	Agema et al.	2004	12	195	545
	Fatini et al.	2004	24	138	315
	Letonja et al.	2004	6	41	104
	Milutinovic et al.	2005	11	60	144
	Rao et al.(1)	2005	3	30	89
	Dosenko et al.	2006	9	69	143
	Rios et al.(1)	2007	12	87	202
	Sampaio et al.	2007	4	29	82
	Vasilakou et al.	2008	9	60	140
	Kincl et al.	2009	35	272	632
	Meluzin et al.	2009	10	112	240
	Jaramillo et al.	2010	2	14	96
	da Costa Escobar Piccoli et al.	2012	14	31	87
MIDDLE EASTERN ANCESTRY GROUP
	Cine et al.	2002	9	55	143
	Matyar et al.	2005	5	47	81
	Agirbasli et al.	2006	4	21	77
	Salimi et al.	2006	3	41	97
	Jemaa et al.	2007	15	105	190
	Agirbasli et al.(1)	2011	22	38	30
	Ekmekci et al.	2013	3	22	45
	Kallel et al.	2013	15	101	187
ASIAN ANCESTRY GROUP
	Hibi et al.	1998	4	48	174
	Ichihara et al.	1998	9	107	339
	Odawara et al.	1998	0	11	31
	Nakagami et al.	1999	1	18	21
	Park et al.	2000	5	23	93
	Lee et al.	2001	7	45	253
	Hwang et al.	2002	1	32	116
	Kim et al.	2007	2	35	110
	Lin et al.	2008	4	26	90
	Bae et al.	2010	2	42	148
ASIAN-INDIAN ANCESTRY GROUP
	Gururajan et al.	2010	12	36	58
	Narne et al.	2013	5	50	105
AFRICAN ANCESTRY GROUP
	Hooper et al.	1999	14	52	44
	Rao et al.(2)	2005	3	10	9
	Rios et al.(2)	2007	6	50	91

## Sheet: Controls
S.no	Author	Year	4a4a (Controls)	4a4b (Controls)	4b4b (Controls)
EUROPEAN ANCESTRY GROUP
	Wang et al.	1996	1	50	102
	Fowkes et al.	2000	5	64	231
	Pulkkinen et al.	2000	5	26	79
	Sigusch et al.	2000	12	116	285
	Alvarez et al.	2001	6	72	222
	Granath et al.	2001	14	158	448
	Gardemann et al.	2002	33	312	811
	Agema et al.	2004	8	77	381
	Fatini et al.	2004	14	138	385
	Letonja et al.	2004	6	30	73
	Milutinovic et al.	2005	10	58	120
	Rao et al.(1)	2005	1	6	22
	Dosenko et al.	2006	4	27	52
	Rios et al.(1)	2007	10	46	90
	Sampaio et al.	2007	4	32	67
	Vasilakou et al.	2008	5	39	117
	Kincl et al.	2009	9	63	150
	Meluzin et al.	2009	0	17	40
	Jaramillo et al.	2010	1	16	95
	da Costa Escobar Piccoli et al.	2012	6	34	68
MIDDLE EASTERN ANCESTRY GROUP
	Cine et al.	2002	2	55	249
	Matyar et al.	2005	1	35	97
	Agirbasli et al.	2006	0	21	81
	Salimi et al.	2006	1	29	128
	Jemaa et al.	2007	4	61	185
	Agirbasli et al.(1)	2011	15	41	34
	Ekmekci et al.	2013	0	9	41
	Kallel et al.	2013	3	58	164
ASIAN ANCESTRY GROUP
	Hibi et al.	1998	5	68	284
	Ichihara et al.	1998	7	97	446
	Odawara et al.	1998	0	19	103
	Nakagami et al.	1999	1	9	24
	Park et al.	2000	1	49	156
	Lee et al.	2001	1	49	165
	Hwang et al.	2002	0	14	56
	Kim et al.	2007	0	40	171
	Lin et al.	2008	0	17	61
	Bae et al.	2010	0	35	161
ASIAN-INDIAN ANCESTRY GROUP
	Gururajan et al.	2010	4	19	77
	Narne et al.	2013	2	42	77
AFRICAN ANCESTRY GROUP
	Hooper et al.	1999	15	68	102
	Rao et al.(2)	2005	0	11	10
	Rios et al.(2)	2007	2	44	75
