# Supplementary material for: Association of Endothelial Nitric Oxide Synthase Gene Polymorphisms with Coronary Artery Disease: An Updated Meta-Analysis and Systematic Review
Source: PLoS One. 2014 Nov 19;9(11):e113363. doi: 10.1371/journal.pone.0113363 (PMC4237457; doi:10.1371/journal.pone.0113363)
Supplement: Data S1 — The raw data collected from all the published association studies included in the present meta-analysis. (ZIP) [file pone.0113363.s010.zip › Supplementary files-Raw data/NOS3_Glu298Asp.xlsx]

## Sheet: Cases
S.No.	Author	Year	TT (Cases)	GT (Cases)	GG (Cases)
EUROPEAN ANCESTRY GROUP
	Cai et al.	1999	70	249	286
	Hingorani et al.(CHAOS)	1999	107	71	120
	Hingorani et al.(CHAOS II)	1999	45	107	97
	Poirier et al.(1)	1999	32	76	55
	Poirier et al.(2)	1999	49	156	163
	Pulkkinen et al.	2000	59	237	263
	Granath et al.	2001	63	248	260
	Gardemann et al.	2002	234	927	924
	Colombo et al.(2)	2003	43	116	109
	Schmoelzer et al.	2003	27	110	103
	Agema et al.	2004	79	333	343
	Fatini et al.	2004	79	213	185
	Antoniades et al.	2005	32	99	97
	Rios et al.	2005	26	110	83
	Jaramillo et al.(1)	2006	8	31	73
	Rios et al.(1)	2007	27	119	155
	Sampaio et al.	2007	13	46	56
	Andrikopoulos et al.	2008	179	701	722
	Szperl et al.	2008	15	67	69
	Vasilakou et al.	2008	15	85	109
	Gluba et al.	2009	20	118	140
	Dafni et al.	2010	27	94	83
	Isordia-Salas et al.	2010	14	62	104
	Jaramillo et al.(2)	2010	8	31	73
	Ragia et al.	2010	17	63	74
	da Costa Escobar Piccoli et al.	2012	18	52	58
	Zigra et al.	2013	11	46	50
MIDDLE EASTERN ANCESTRY GROUP
	Aras et al.	2002	34	115	132
	Afrasyap et al.	2004	33	103	114
	Berdeli et al.	2005	34	37	44
	Cam et al.	2005	34	37	44
	Kerkeni et al.	2006	11	44	45
	Alp et al.	2009	11	59	76
	Alkharfy et al.	2010	10	67	65
	Bor-Kucukatay et al.	2010	7	28	48
	Salimi et al.	2010	26	103	112
	Motawi et al.	2011	20	34	46
	Gad et al.	2012	5	47	52
	Rahimi et al.	2012	17	74	116
	Abdel Aziz et al.	2013	22	46	48
	Kallel et al.	2013	18	122	163
ASIAN ANCESTRY GROUP
	Hibi et al.	1998	5	32	189
	Shimasaki et al.	1998	1	59	225
	Yoon et al.	2000	1	15	94
	Wang et al.	2001	2	38	178
	Jo et al.	2006	2	23	104
	Kim et al.	2007	0	28	119
	Lin et al.	2008	6	89	25
	Tamemoto et al.	2008	3	13	38
	Bae et al.	2010	1	34	157
	Min et al.	2010	4	28	136
ASIAN-INDIAN ANCESTRY GROUP
	Mathew et al.	2008	2	26	72
	Angeline et al.	2010	14	30	56
	Bhanushali et al.	2010	1	35	64
	Saini et al.(1)	2011	0	15	45
	Rai et al.	2012	10	84	159
	Saini et al.(2)	2012	0	12	48
	Arun Kumar et al.	2013	12	62	213
	Narne et al.	2013	3	60	97
AFRICAN ANCESTRY GROUP
	Rios et al.(2)	2007	13	55	79

## Sheet: Controls
S.No.	Author	Year	TT (Controls)	GT (Controls)	GG (Controls)
EUROPEAN ANCESTRY GROUP
	Cai et al.	1999	22	70	66
	Hingorani et al.(CHAOS)	1999	14	58	66
	Hingorani et al.(CHAOS II)	1999	16	81	86
	Poirier et al.(1)	1999	25	72	58
	Poirier et al.(2)	1999	54	219	148
	Pulkkinen et al.	2000	11	45	54
	Granath et al.	2001	66	287	270
	Gardemann et al.	2002	120	479	566
	Colombo et al.(2)	2003	10	72	65
	Schmoelzer et al.	2003	25	102	121
	Agema et al.	2004	88	270	216
	Fatini et al.	2004	58	243	236
	Antoniades et al.	2005	47	217	255
	Rios et al.	2005	29	120	129
	Jaramillo et al.(1)	2006	1	20	51
	Rios et al.(1)	2007	13	50	83
	Sampaio et al.	2007	7	45	52
	Andrikopoulos et al.	2008	78	297	352
	Szperl et al.	2008	14	116	137
	Vasilakou et al.	2008	11	74	76
	Gluba et al.	2009	11	61	62
	Dafni et al.	2010	15	95	108
	Isordia-Salas et al.	2010	4	42	134
	Jaramillo et al.(2)	2010	2	36	74
	Ragia et al.	2010	17	66	72
	da Costa Escobar Piccoli et al.	2012	7	44	62
	Zigra et al.	2013	11	42	50
MIDDLE EASTERN ANCESTRY GROUP
	Aras et al.	2002	9	48	60
	Afrasyap et al.	2004	14	62	74
	Berdeli et al.	2005	2	24	57
	Cam et al.	2005	2	24	57
	Kerkeni et al.	2006	5	43	72
	Alp et al.	2009	11	40	71
	Alkharfy et al.	2010	7	40	98
	Bor-Kucukatay et al.	2010	3	21	50
	Salimi et al.	2010	17	84	160
	Motawi et al.	2011	3	28	19
	Gad et al.	2012	8	34	59
	Rahimi et al.	2012	6	41	55
	Abdel-Aziz et al.	2013	12	39	68
	Kallel et al.	2013	19	78	128
ASIAN ANCESTRY GROUP
	Hibi et al.	1998	0	62	295
	Shimasaki et al.	1998	1	80	526
	Yoon et al.	2000	0	18	110
	Wang et al.	2001	3	38	177
	Jo et al.	2006	5	131	667
	Kim et al.	2007	0	38	181
	Lin et al.	2008	6	23	49
	Tamemoto et al.	2008	2	32	249
	Bae et al.	2010	0	33	163
	Min et al.	2010	0	20	250
ASIAN-INDIAN ANCESTRY GROUP
	Mathew et al.	2008	3	18	79
	Angeline et al.	2010	2	31	67
	Bhanushali et al.	2010	2	31	67
	Saini et al.(1)	2011	0	6	44
	Rai et al.	2012	5	50	119
	Saini et al.(2)	2012	0	6	44
	Arun Kumar et al.	2013	14	158	428
	Narne et al.	2013	2	35	84
AFRICANS
	Rios et al.(2)	2007	4	46	71
