# Supplementary material for: Association of Endothelial Nitric Oxide Synthase Gene Polymorphisms with Coronary Artery Disease: An Updated Meta-Analysis and Systematic Review
Source: PLoS One. 2014 Nov 19;9(11):e113363. doi: 10.1371/journal.pone.0113363 (PMC4237457; doi:10.1371/journal.pone.0113363)
Supplement: Data S1 — The raw data collected from all the published association studies included in the present meta-analysis. (ZIP) [file pone.0113363.s010.zip › Supplementary files-Raw data/NOS3_T786-C.xlsx]

## Sheet: Cases
S.No.	Author	Year	CC (Cases)	CT (Cases)	TT (Cases)
EUROPEAN ANCESTRY GROUP
	Alvarez et al.	2001	37	81	52
	Granath et al.	2001	86	267	220
	Colombo et al.	2003	58	124	54
	Agema et al.	2004	111	317	281
	Fatini et al.	2004	107	247	123
	Rios et al.	2005	36	122	61
	Dosenko et al.	2006	36	80	105
	Sampaio et al.	2007	10	37	68
	Jaramillo et al.(1)	2008	7	40	65
	Gluba et al.	2009	15	86	177
	Meluzin et al.	2009	44	186	132
	Jaramillo et al.(2)	2010	7	40	65
	Ragia et al.	2010	26	85	43
	da Costa Escobar Piccoli et al.	2012	16	63	53
	Zigra et al.	2013	17	49	41
MIDDLE EASTERN ANCESTRY GROUP
	Tangurek et al.	2006	23	73	63
	Ciftci et al.	2008	6	8	16
	Alp et al.	2009	8	68	70
	Salimi et al.	2012	28	102	111
	Kallel et al.	2013	39	144	120
ASIAN ANCESTRY GROUP
	Nakayama et al.	2000	4	79	276
	Takagi et al.	2001	6	95	353
	Jo et al.	2006	2	36	91
	Kim et al.	2007	2	35	110
	Bae et al.	2010	2	41	149
	Han et al.	2010	17	110	185
ASIAN-INDIAN ANCESTRY GROUP
	Arun Kumar et al.	2013	11	112	164
	Narne et al.	2013	11	71	78
AFRICAN ANCESTRY GROUP
	Rios et al.(2)	2007	17	61	69

## Sheet: Controls
S.No.	Author	Year	CC (Controls)	CT (Controls)	TT (Controls)
EUROPEAN ANCESTRY GROUP
	Alvarez et al.	2001	43	137	120
	Granath et al.	2001	93	285	245
	Colombo et al.	2003	20	71	47
	Agema et al.	2004	57	166	164
	Fatini et al.	2004	78	260	199
	Rios et al.	2005	35	117	126
	Dosenko et al.	2006	5	38	40
	Sampaio et al.	2007	15	47	42
	Jaramillo et al.(1)	2008	4	41	64
	Gluba et al.	2009	7	44	83
	Meluzin et al.	2009	4	28	25
	Jaramillo et al.(2)	2010	4	42	66
	Ragia et al.	2010	31	85	39
	da Costa Escobar Piccoli et al.	2012	12	52	50
	Zigra et al.	2013	6	27	70
MIDDLE EASTERN ANCESTRY GROUP
	Tangurek et al.	2006	6	15	31
	Ciftci et al.	2008	2	8	21
	Alp et al.	2009	14	42	66
	Salimi et al.	2012	11	82	168
	Kallel et al.	2013	27	102	96
ASIAN ANCESTRY GROUP
	Nakayama et al.	2000	0	16	179
	Takagi et al.	2001	43	748	3127
	Jo et al.	2006	10	150	643
	Kim et al.	2007	0	38	182
	Bae et al.	2010	0	32	164
	Han et al.	2010	8	76	226
ASIAN-INDIAN ANCESTRY GROUP
	Arun Kumar et al.	2013	25	193	382
	Narne et al.	2013	2	40	79
AFRICAN ANCESTRY GROUP
	Rios et al.(2)	2007	8	37	76
